# Supplementary material for: Glycopyranosylidene-Spiro-Morpholinones: Evaluation of the Synthetic Possibilities Based on Glyculosonamide Derivatives and a New Method for the Construction of the Morpholine Ring
Source: Molecules. 2022 Nov 11;27(22):7785. doi: 10.3390/molecules27227785 (PMC9698030; doi:10.3390/molecules27227785)
Supplement: Supplementary file 1 [file molecules-27-07785-s001.zip]

Archive with 1 entries (1 files):
- molecules-1988799-supplementary.pdf
